# Supplementary material for: Novel PEPPSI-Type NHC Pd(II) Metallosurfactants on the Base of 1H-Imidazole-4,5-dicarboxylic Acid: Synthesis and Catalysis in Water–Organic Media
Source: Nanomaterials (Basel). 2022 Nov 21;12(22):4100. doi: 10.3390/nano12224100 (PMC9694788; doi:10.3390/nano12224100)
Supplement: Supplementary file 1 [file nanomaterials-12-04100-s001.zip]

Archive with 1 entries (1 files):
- nanomaterials-2031221-supplementary.pdf
